# Supplementary material for: Drug Repurposing: An Emerging Strategy in Staphylococcus aureus Infections
Source: J Microbiol Biotechnol. 2025 Oct 29;35:e2507048. doi: 10.4014/jmb.2507.07048 (PMC12603381; doi:10.4014/jmb.2507.07048)
Supplement: Supplementary file 1 [file jmb-35-e2507048-supple.xlsx]

## Sheet: Sheet1
Drug	Type	Mode of action of initial indication	Supposed antimicrobial mechanism	MICs against S. aureus	Approaches used in drug repurposing
Anti-inflammatory and Antirheumatic drugs
Auranofin(AUR)	antirheumatic agent	suppresses the release of inflammatory mediators and reduces the migration of inflammatory cells	inhibits thioredoxin reductase；disturbs the cellular redox equilibrium	0.0625–0.5 μg/mL	Phenotype-based screening; Animal models screening
Ibuprofen	nonsteroidal anti-inflammatory drug	suppresses prostaglandin production by inhibiting cyclooxygenase	destabilizes the cytoplasmic membrane	500–1600 μg/mL	Phenotype-based screening
Diclofenac	nonsteroidal anti-inflammatory drug	suppresses prostaglandin production by inhibiting cyclooxygenase	downregulates genes and proteins linked to β-lactam resistance, peptidoglycan synthesis	125 µg/mL	Phenotype-based screening; Target-based screening
Meloxicam	nonsteroidal anti-inflammatory drug	suppresses prostaglandin production by inhibiting cyclooxygenase	the exact mechanism is uncertain	973.5 µg/mL（80.6% of tested isolates）	Phenotype-based screening; Target-based screening
Celecoxib	nonsteroidal anti-inflammatory drug	suppresses prostaglandin production by inhibiting cyclooxygenase	inhibits essential biosynthetic processes, alter membrane potential and permeability, target the YidC2 translocase	32–64 µg/mL	Phenotype-based screening
Ebselen	anti-inflammatory drug	scavenges free radicals, inhibits inflammatory mediators, and modulates cell signaling pathways.	targets the bacterial thioredoxin reductase (TrxR), and then disrupt the bacteria's redox balance	2.2 µg/mL	Phenotype-based screening
Anti-parasitic agents
Selamectin	anti-parasitic agents	enhances the release of gamma-aminobutyric acid (GABA) from nerve terminals in invertebrate nerve cells	the exact mechanism is uncertain	Mean MIC90 values 6.2 μg/mL	Phenotype-based screening
Niclosamide	anti-parasitic agents	inhibits intracellular mitochondrial oxidative phosphorylation	depletes bacterial ATP by targeting catabolic pathways	0.06 - 0.125 μg/mL	Phenotype-based screening
Oxyclozanide	anti-parasitic agents	inhibits intracellular mitochondrial oxidative phosphorylation	damages bacterial membrane and induces the production of ROS	0.125–1 μg/mL	Phenotype-based screening
Triclabendazole	anti-parasitic agents	reduces the resting membrane potential; inhibits tubulin function and protein and enzyme synthesis necessary for survival.	the exact mechanism is uncertain	2–4 μg/mL	Phenotype-based screening
Tafenoquine	anti-parasitic agents	generates reactive oxygen species and inhibit heme polymerase	targets bacterial cell membranes	8–16 μg/mL	Phenotype-based screening
SPQ-PA3-10-3 and SPQ-PA3-8-3	primaquine-polyamine hybrid	Unknown	the exact mechanism is uncertain	3.3 µM and 13.7 µM	Phenotype-based screening
Bithionol	anti-parasitic agents	inhibits parasitic oxidative phosphorylation and strongly inhibits soluble adenylyl cyclase (sAC)	targets and disrupts the integrity of Gram-positive bacterial membranes	0.5–2 μg/mL	Animal models screening; Phenotype-based screening
Nitazoxanide	anti-parasitic agents	disrupts electron transfer via pyruvate ferredoxin/flavodoxin oxidoreductase, damages membranes, depolarizes mitochondria, and inhibits NQO1, nitroreductase-1, and protein disulfide isomerase	the exact mechanism is uncertain	16 μg/mL	Phenotype-based screening
Antipsychotics
Penfluridol	antipsychotics	blocks dopamine receptors and the nervous system-adrenergic receptors	bacterial membrane disruption and ATP release	4–8 μg/mL	Phenotype-based screening
Fluoxetine	antipsychotics	inhibits the presynaptic reuptake of the neurotransmitter serotonin.	disrupts the plasma membrane integrity and induces DNA damage	64–256 μg/mL	Phenotype-based screening
Promazine	antipsychotics	binds to D, 5-HT, H1 and muscarinic receptors	targets bacterial cell membranes	128 μg/mL	Phenotype-based screening
Flupenthixol	antipsychotics	binds to D1 and D2 receptors	the exact mechanism is uncertain	32 μg/mL	Phenotype-based screening
Trifluoperazine	antipsychotics	binds to D1 and D3 receptors	reduces intracellular infection by inhibiting escape from phagocytic vacuoles	32 μg/mL	Phenotype-based screening
Triflupromazine	antipsychotics	binds to D1 and D4 receptors	targets bacterial cell membranes	64 μg/mL	Phenotype-based screening
Prochlorperazine	antipsychotics	binds to 5-HT3 and D2 receptors	targets bacterial cell membranes	128 μg/mL	Phenotype-based screening
Trimeprazine	antipsychotics	binds to HA receptor	targets bacterial cell membranes	128 μg/mL	Phenotype-based screening
Thioridazine	antipsychotics	binds to 5-HT2A and D2 receptors	disrupts bacterial metabolism (respiratory chain inhibition, membrane potential dissipation, ATP depletion), induces stress (oxidative stress, ion imbalance), inhibits efflux, and limits intracellular survival by blocking phagocytic vacuole escape	32 μg/mL	Phenotype-based screening
Photoproducts of thioridazine	Not applicable	Unknown	inhibits penicillin-binding proteins 3 (PBP3) and 2a (PBP2a)	3.12 µg/mL (TZ irradiated 120 min )	Phenotype-based screening
Anticancer drugs
Curcumin	anticancer drugs	targets critical components of cellular signaling pathways involved in regulating cell growth, differentiation, and suppression of malignant transformation	increases the permeability of the bacterial cell membrane, disrupts PBP2a expression or activity, and interferes with energy-dependent processes	100 μg/mL	Phenotype-based screening
Ceritinib	anticancer drugs	inhibits the autophosphorylation of ALK, the ALK-mediated phosphorylation of the downstream signaling protein STAT3, and the proliferation of ALK-dependent cancer cells	disrupts cell membrane integrity and induces reactive oxygen species production	8–16 μg/mL	Phenotype-based screening
Crizotinib	anticancer drugs	inhibits tyrosine kinase receptor	reduces ATP production and pyrimidine metabolism	9- 38 μg/mL	Phenotype-based screening
Sorafenib	anticancer drugs	inhibits the RAF/MEK/ERK pathway to suppress tumor cell proliferation and targets VEGFR and PDGFR in tumor vasculature to mitigate angiogenesis.	targets menaquinone synthesis and protein secretion pathways	3-10 μM	Phenotype-based screening； Target-based screening
PK150	Sorafenib analogues	Unknown	the exact mechanism is uncertain	0.3-1 μM	Phenotype-based screening
Ethyl bromopyruvate	a derivative of 3-bromo-pyruvic acid (3-BPA)	Unknown	the exact mechanism is uncertain	64 µg/mL	Phenotype-based screening
Etoposide	anticancer drugs	inhibits DNA topoisomerase II	targets DNA gyrase by stabilizing cleavage complexes and blocking re-ligation via the GyrB TOPRIM domain, ultimately impairing bacterial DNA replication and repair	64-256 μg/mL	Target-based screening
Idarubicin	anticancer drugs	intercalates with DNA and inhibits topoisomerase II	inhibits topoisomerase IIA subunits GyrA and GyrB and disrupts cell membrane	2–32 μg/mL	Phenotype-based screening
Gemcitabine	anticancer drugs	promotes apoptosis of malignant cells undergoing DNA synthesis	inhibits bacterial DNA synthesis	0.01-2.48 μg/mL	Phenotype-based screening
5-Fluorouracil	anticancer drugs	inhibits thymidylate synthase by form a ternary complex, thereby disrupts DNA and RNA synthesis	blocks quorum sensing, inhibits NorA efflux pump, and disrupts nucleic acid metabolism	1–10 µM	Phenotype-based screening； Target-based screening
Capecitabine	a prodrug of 5-Fluorouracil	interferes with the function of nucleotide synthase to inhibit the synthesis of DNA and RNA	the exact mechanism is uncertain	63-250 µg/mL	Phenotype-based screening; Animal models screening
Antifungal agent
Oxiconazole	antifungal agent	inhibits ergosterol biosynthesis	disrupts bacterial membrane integrity	2-4 μg/mL	Phenotype-based screening
Salifungin	antifungal agent	targets fungal cell membrane	disrupts bacterial membrane integrity, inhibits phosphatidic acid biosynthesis	0.25-0.5 μg/mL	Phenotype-based screening
Thiram	a fungicide for plants and treatment for seeds	reacts with thiol groups within fungal cells and interferes with cell metabolism and redox balance.	blocks bacterial metabolism through thiol-disulfide exchange with cellular components	2–8 µg/mL	Phenotype-based screening
Antiviral drugs
Simeprevir	antivirals for treatment of HCV infections	inhibits HCV NS3/4A protease	disrupts bacterial cell membranes and depletes intracellular ATP levels	2-8 μg/mL	Phenotype-based screening
Elvitegravir	antiretroviral agent for treatment of HIV infections	inhibits human immunodeficiency virus integrase strand transfer	targets DNA gyrase and topoisomerase IV	4 µg/mL	Phenotype-based screening
Other
Eltrombopag	a thrombopoietin receptor agonist	a thrombopoietin receptor-receptor and a stimulator of STAT and JAK phosphorylation	disrupts the proton motive force	2-8 µg/mL	Phenotype-based screening
Cinacalcet	a calcium sensing receptor agonist	enhances calcium-sensing receptor sensitivity and then reduces parathyroid hormone secretion.	targets bacterial cell membranes	8-14 µg/mL	Phenotype-based screening
Disulfiram	an alcohol deterrent	inhibits aldehyde dehydrogenase	inhibits metalloenzymes, disrupts sulfur metabolism	8–32 μg/mL	Phenotype-based screening
CD437、CD1530 and CD5789	synthetic retinoids	compounds with structural and functional similarities to vitamin A	disrupts lipid bilayers	1–4 μg/mL	Phenotype-based screening; Animal models screening
Quinestrol	a synthetic estrogen	binds to estrogen receptors, thereby affects cellular metabolism and growth	inhibits respiratory chain oxidase ( especially cytochrome bd oxidase )	9.8 ± 1.95 μg/mL （IC50）	Structure-Based Virtual Screening
Resolvin D1	docosahexaenoic acid	Unknown	induces ROS accumulation	5 µg/mL	Phenotype-based screening
Furosemide	a loop diuretic	inhibits sodium-potassium-chloride cotransporters (NKCC2) in the nephron	reduces the level of penicillin binding protein 2a ( PBP2a )	31.3 µg/mL	Phenotype-based screening
Promethazine	an antihistamine	antagonizes histamine H1, post-synaptic mesolimbic dopamine, alpha adrenergic, muscarinic, and NMDA receptors.	suppress efflux pump efflux pump	97.65 µg/mL - 195.31 µg/mL	Phenotype-based screening
Levocetirizine Dihydrochloride	Histamine H1 antagonists	inhibits histamine H1 receptors.	the exact mechanism is uncertain	0.469 mg/mL	Phenotype-based screening
Otilonium Bromide	antispasmodic agent	blocks acetylcholine receptors, reduces gastrointestinal motility, and achieves antispasmodic effects by antagonizing muscarinic, NK1, and NK2 receptors	disrupts bacterial membrane integrity and inhibits bacterial quorum sensing	4-8 µg/mL	Phenotype-based screening
Fingolimod	immunomodulatory agent	modulates sphingosine 1-phosphate receptors	disrupts bacterial membrane integrity and inhibits bacterial quorum sensing	12–15 µM	Phenotype-based screening
Etrasimod	immunomodulatory agent	modulates sphingosine 1-phosphate receptors 1, 4, and 5	the exact mechanism is uncertain	2.3 µg/mL	Target-based screening
N-acetyl-L-cysteine	antioxidants	cleaves mucus disulfide bonds (mucolytic action) and protects tissues via antioxidant effects	inhibits cysteine uptake，alters intracellular redox balance and destructs disulfide bonds	5 mg/mL	Phenotype-based screening
Avobenzone-Zn(Zn-activated metallo-antibiotics )	sunscreen agent	reduces UV penetration into the skin by absorbing specific wavelengths	the exact mechanism is uncertain	0.62–2.5 μM	Phenotype-based screening
Bronopol	bromine-containing preservative agent	oxidizes essential protein thiols, thereby inhibiting enzyme activity	the exact mechanism is uncertain	8-16 µg/mL	Phenotype-based screening
Bronidox	bromine-containing preservative agent	oxidizes essential protein thiols, thereby inhibiting enzyme activity	the exact mechanism is uncertain	8 µg/mL	Phenotype-based screening
PQ401	a potent inhibitor of IGF-1R(Insulin-like Growth Factor-1 Receptor).	inhibits the autophosphorylation of IGF-IR	disrupts bacterial membrane integrity	4 µg/mL	Animal models screening； Target-based screening
Ivacaftor	Cystic fibrosis transmembrane conductance regulator(CFTR)	improves the processing and trafficking of the CFTR protein	the exact mechanism is uncertain	2-8 µg/mL （MIC90）	Structure-based virtual screening； Phenotype-based screening
Lumacaftor	Cystic fibrosis transmembrane conductance regulator(CFTR)	improves the processing and trafficking of the CFTR protein	the exact mechanism is uncertain	＞ 32 µg/mL（MIC90）	Structure-based virtual screening； Phenotype-based screening
Tezacaftor	Cystic fibrosis transmembrane conductance regulator(CFTR)	improves the processing and trafficking of the CFTR protein	the exact mechanism is uncertain	＞ 32 µg/mL（MIC90）	Structure-based virtual screening； Phenotype-based screening
Elexacaftor	Cystic fibrosis transmembrane conductance regulator(CFTR)	improves the processing and trafficking of the CFTR protein	the exact mechanism is uncertain	16-32 µg/mL（MIC90）	Structure-based virtual screening； Phenotype-based screening
Hydralazine	antihypertensive agent indicated for Hypertension	disrupts calcium transport in vascular smooth muscle, leading to arteriolar relaxation and reduced blood pressure	damages the cell membrane, causes DNA fragmentation, and interacts with DNA gyrase and tyrosyl-tRNA synthetase	128-1024 µg/mL	Phenotype-based screening
Candesartan Cilexetil	antihypertensive agent indicated for Hypertension	prevents angiotensin II-AT1 binding, reducing vasoconstriction and aldosterone release to lower blood pressure	disrupts bacterial membrane integrity	8–16 µg/mL	Phenotype-based screening
Propranolol hydrochloride	antihypertensive agent indicated for Hypertension	blocks beta-adrenergic receptors	binds to multiple peptidoglycan biosynthesis targets (MurE, MraY, FemA, and PBP2a), disrupts cell wall synthesis	625 μg/mL	Structure-based virtual screening； Phenotype-based screening
Eplerenone	a potassium-sparing diuretic	binds to the mineralocorticoid receptor and thereby blocks the binding of aldosterone	targets key proteins such as CapE and IucC, thereby disrupting biosynthetic pathways and reducing bacterial virulence	Not tested	Phenotype-based screening
3-Acetyl-11-keto-beta-boswellic	antioxidant reagent	inhibits 5-lipoxygenase, thereby reducing the production of leukotrienes	the exact mechanism is uncertain	4–8 µg/mL	Phenotype-based screening
Antibiotic adjuvants
( _R_)-DI-87	a clinical-stage anticancer drug and potent inhibitor of mammalian deoxycytidine kinase (dCK)	inhibits host deoxycytidine kinase	blocks staphylococcal deoxyribonucleosides targeting dCK and purine metabolism in phagocytes	Not tested	Target-Based Screening
Aprepitant	neurokinin-1 receptor antagonist	inhibits the interaction between substance P and the neurokinin-1 receptor	blocks neurokinin-1 receptor (NK-1R) to suppress bone cell production of inflammatory/osteoclastogenic mediators during S. aureus infection, reducing bone loss	Not tested	Target-Based Screening
Olaparib	poly(ADP-ribose) polymerase (PARP) inhibitor	disrupts the repair of DNA damage	preserves NAD+ and ATP levels, maintains mitochondrial integrity,modulates inflammation and preserves leukocyte bactericidal activity	Not tested	Target-Based Screening
Ticagrelor	antiplatelet drug	inhibits platelet activation and aggregation	blocks α-toxin-induced platelet damage and desialylation, boosting their antibacterial function	Not tested	Target-Based Screening
Oseltamivir	an antiviral medication used for treating and preventing influenza A and B infections	inhibits the influenza virus neuraminidase enzymes	blocks α-toxin-induced platelet damage and desialylation, boosting their antibacterial function	Not tested	Target-Based Screening
Fenoprofen	nonsteroidal anti-inflammatory drug	inhibits the enzyme cyclooxygenase and decreases production of prostaglandins	targets SaeR's functional domain to block virulence gene activation and break down biofilms	Not tested	Structure-Based Virtual Screening
Diflunisal	nonsteroidal anti-inflammatory drug	inhibits the enzyme cyclooxygenase and decreases production of prostaglandins	targets the Agr system thereby inhibits the production of α-type phenol soluble modulins (α-PSMs)	Not tested	Target-Based Screening； Structure-Based Virtual Screening
Bumetanide	a loop diuretic	inhibits the Na-K-2Cl cotransporter in the thick ascending limb of the loop of Henle in the kidneys.	inhibits AgrA protein	Not tested	Target-Based Screening； Structure-Based Virtual Screening
Lignin	complex organic polymers in plant cell walls	Not available	damages the cell wall and cytoplasmic membrane, interferes with cell division, alters the intracellular environment, and induces a broad stress response	Not tested	Phenotype-based screening
Hypericin	an herbal remedy	Blocks viral replication and inhibits enzymes to increase neurotransmitters.	enhances β-lactams by inhibiting SarA in S. aureus	64 µg/mL	Phenotype-based screening
Triarylimidazole	a serine/threonine kinase inhibitor	prevents phosphorylation of serine/threonine	prevents phosphorylation of BlaR	Not tested	Target-Based Screening
Cinnamonitrile Analog	Not applicable	Unknown	the exact mechanism is uncertain	Not tested	Target-Based Screening
Raloxifene	a selective estrogen receptor modulator	binds to estrogen receptors, activating estrogenic pathways in bones (agonistic effect) and blocking them in breasts and endometrium (antagonistic effect).	inhibits the NorA efflux pump	200 μM	Structure-Based Virtual Screening
Ezetimibe	dietary cholesterol absorption inhibitor	inhibits the absorption of cholesterol and phytosterols by the small intestine	inhibits the NorA efflux pump	200 μM	Structure-Based Virtual Screening
Propafenone	a class 1C antiarrhythmic drug	inhibits sodium channels in cardiac cells	inhibits the NorA efflux pump	800 μM	Structure-Based Virtual Screening
Nefazodone	an antidepressant	blocks 5-HT2A receptors and inhibits serotonin/noradrenaline reuptake	inhibits the NorA efflux pump	200 μM	Structure-Based Virtual Screening
Chlorprothixene	a tranquilizer	targets dopamine and serotonin receptors to regulate neurotransmitter activity	inhibits the NorA efflux pump	200 μM	Structure-Based Virtual Screening
Pyrvinium	an anthelmintic drug	induces paralysis in parasitic worms by activating chloride channels	inhibits the NorA efflux pump	1.56 μM	Structure-Based Virtual Screening
